# Supplementary material for: ChIP-Seq and RNA-Seq Reveal an AmrZ-Mediated Mechanism for Cyclic di-GMP Synthesis and Biofilm Development by Pseudomonas aeruginosa
Source: PLoS Pathog. 2014 Mar 6;10(3):e1003984. doi: 10.1371/journal.ppat.1003984 (PMC3946381; doi:10.1371/journal.ppat.1003984)
Supplement: Table S1 — ChIP-Seq data. List of all regions of the genome significantly enriched for AmrZ binding as determined by ChIP-Seq. ChIP-Seq fold enrichment indicates the change in detection of a region comparing the sequences complexed to the induced AmrZ to the input DNA from that sample. Predicted binding motif is included. The closest predicted promoter to the predicted binding site is listed. Expression fold change as determined by RNA-Seq is included for each region, if significant. (XLSX) [file ppat.1003984.s004.xlsx]

## Sheet: wpIP_Peaks
Table S1. ChIP-Seq data. List of all regions of the genome significantly enriched for AmrZ binding as determined by ChIP-Seq. ChIP-Seq fold enrichment indicates the change in detection of a region comparing the sequences complexed to the induced AmrZ to the input DNA from that sample. Predicted binding motif is included. The closest predicted promoter to the predicted binding site is listed. Expr…
Annotation	Detailed Annotation	ChIP-seq Fold Enrichment	p-value vs Control	Gene ID	Gene Product	RNA_SeqFC	RNASeq_AdjP	Distance to TSS	Nearest PromoterID	CpG%	GC%	Motif1-CARATTGCCATCA, 50bp window, Distance From Peak(sequence,strand,conservation)	Start	End
aotJ-aotQ	promoter aotQ	35.53	0					-27	aotQ	0.052083	0.484536		972989	973085
ORF PA2163	promoter PA2162	31.09	0					-462	PA2162	0.072917	0.546392	-41(TGGTGGCCATGGC,-,0.00)	2384969	2385065
PA2145-PA2146	promoter PA2146	2.25	0	PA2146	hypothetical protein-(92% homology to yciG from E.coli--swarming)	8.26	0	-121	PA2146	0.114583	0.597938	-14(TGCTGGCAAAGCG,-,0.00)	2361537	2361633
ORF PA4074	promoter PA4073	24.77	0					186	PA4074	0.145833	0.731959		4552997	4553093
ORF waaL	NA	21.83	0					497	waaL	0.083333	0.618557	29(TCACGGCACTCTG,-,0.00)	5616759	5616855
ORF PA4980	promoter PA4979	17.74	0	PA3019	ABC transporter ATP-binding protein	-2.09	0	397	PA4980	0.15625	0.731959		5592979	5593075
ORF PA4822	NA	17.74	0					831	PA4822	0.114583	0.670103	-37(CCGATCGCCAGCA,+,0.00)	5413357	5413453
ORF PA1171	NA	17.44	0	PA4683	hypothetical protein (no prediction)	1.42	0.00135	870	napC	0.104167	0.453608	16(TGGTGGCGTCCTG,-,0.00)	1271878	1271974
fha1-PA0082	promoter PA0082	2.74	0	PA4625	hypothetical protein (CdrA)	2.84	0	-156	PA0082	0.041667	0.474227	-13(TAGTGGCGTTGTG,-,0.00)	99920	100016
ORF ndh	NA	16.64	0					1143	PA4539	0.145833	0.690722	24(CCGTTTGCCGTCG,+,0.00)	5079017	5079113
ORF PA1866	NA	16.3	0					535	PA1866	0.15625	0.742268	-24(CGCACCGCCAGCG,+,0.00)	2026224	2026320
ORF PA3359	NA	14.16	0					400	PA3359	0.09375	0.597938		3771032	3771128
PA2174-PA2175	promoter PA2174	2.34	0	PA3350	flagellar basal body P-ring biosynthesis protein FlgA	1.86	0	-186	PA2174	0.083333	0.56701		2396390	2396486
Ser_tRNA-oprI	promoter oprI	2.09	0	PA1668	hypothetical protein (DotU2 Type 6)	1.85	0	183	Ser_tRNA	0.09375	0.536082	-12(TGCTGGCAACTTA,-,0.00)	3206543	3206639
ORF pchF	NA	13.6	0	pchG	pyochelin biosynthetic protein PchG	-7.13	0	-2347	pchG	0.09375	0.670103		4733671	4733767
ORF PA2091	promoter PA2092	13.28	0					-23	PA2092	0.104167	0.618557	-8(CGCTACGCCATCG,+,0.00)	2302951	2303047
ORF exoS	promoter PA3842	13.17	0			-1.4	0.00051	792	exoS	0.072917	0.597938	-16(CCAAGCGCCATCA,+,0.00), -5(CACTTCGGCGTCA,+,0.00)	4303662	4303758
ORF PA2333	NA	12.77	0					1252	PA2333	0.125	0.670103	-17(CGATGGCGTAGCG,-,0.00)	2574692	2574788
ORF PA1214	NA	12.12	0	phzA1	phenazine biosynthesis protein	1.68	0.00513	361	PA1214	0.09375	0.597938	-2(TGATGCCGAACTC,-,0.00)	1315507	1315603
ORF PA1647	NA	12.01	0					162	PA1647	0.104167	0.670103	21(AGCCGGCGATCTG,-,0.00)	1794530	1794626
PA0172-PA0173	promoter PA0172	11.93	0	PA0172	hypothetical protein SiaA	-6.59	0	-135	PA0172	0.0625	0.453608	-9(TATTTCGCCATTA,+,0.00), 18(TGATGGCGAGCAG,-,0.00)	196835	196931
ORF PA5120	NA	11.75	0	PA0938	hypothetical protein (predicted exopolysaccharide chain length determinant protein)	1.39	0.01556	201	PA5120	0.09375	0.690722		5768194	5768290
ORF PA4391	promoter PA4390	11.64	0			-1.45	0.00396	-156	PA4392	0.083333	0.57732	-1(CACCTGGCCGGCA,+,0.00), 29(CAGCTTGCCGCCG,+,0.00)	4921777	4921873
ORF PA4591	promoter pra	11.59	0					-725	pra	0.135417	0.680412		5141866	5141962
ORF PA4606	promoter PA4604	11.59	0					-702	PA4605	0.09375	0.639175	8(CAGAAGGCCATGG,+,0.00)	5164393	5164489
ORF PA3432	promoter PA3433	11.48	0					148	PA3432	0.114583	0.608247	-11(CGCTGGCGAACAG,-,0.00)	3840552	3840648
ORF PA0587	promoter PA0586	2.74	0	PA1088	hypothetical protein (Predicted magnesium protoporphyrin IX methyltransferase activity)	1.54	0	-410	PA0586	0.09375	0.525773		645723	645819
ORF PA0987	promoter pyoS5	11.05	0					229	PA0987	0.135417	0.670103	-47(TGCTGGCGTGCAG,-,0.00)	1068670	1068766
ORF PA1229	promoter PA1228	11.01	0					122	PA1229	0.104167	0.721649	-29(CGGCAGGCCACCA,+,0.00)	1331213	1331309
ORF PA5340	NA	10.93	0					561	PA5340	0.15625	0.701031		6009346	6009442
ORF PA2079	NA	10.73	0					439	PA2079	0.072917	0.56701	-11(TGCTGGCGTTCAG,-,0.00)	2288442	2288538
ORF PA4859	promoter PA4860	10.68	0					295	PA4859	0.145833	0.701031	-24(CGGTGGCGTTCTG,-,0.00)	5458747	5458843
ORF PA0977	NA	2.35	0	PA4033	hypothetical protein MucE	1.48	0.00551	297	PA0977	0.125	0.649485	-9(TGATGTCAATATG,-,0.00)	1060488	1060584
flp-pctC	promoter pctC	10.67	0	pctC	chemotactic transducer PctC	-3.47	0	-127	pctC	0.0625	0.525773	4(TAATGGCACTGTG,-,0.00)	4831197	4831293
ORF PA3277	promoter PA3275	10.66	0	PA0045	hypothetical protein (predicted curli formation function)	1.35	0.04384	-239	PA3276	0.083333	0.670103	-29(TGCTGGCCTGCAG,-,0.00)	3669779	3669875
ORF iciA	promoter PA4364	10.33	0					825	iciA	0.166667	0.701031	-11(CAGTTCGCCGCCG,+,0.00)	4891374	4891470
ORF PA1676	promoter folE2	10.32	0					-177	PA1675	0.072917	0.57732	-26(CAGAGCGACAGCA,+,0.00), -11(CCAAGGGCCAGCA,+,0.00), 0(CAAGACGCCGCCA,+,0.00)	1826804	1826900
PA0661-argC	promoter argC	10.29	0			-1.27	0.00972	-41	PA0661	0.072917	0.587629		714679	714775
ORF gtdA	promoter PA2469	10.29	0					-466	PA2471	0.072917	0.597938	8(CGCTGCGCCATCA,+,0.00)	2788571	2788667
ORF PA1958	promoter bacA	2.58	0	PA3367	hypothetical protein (contains type 1 export signal)	1.45	0.00036	93	PA1958	0.09375	0.608247	-16(TAGAGCGCCACCA,+,0.00), 6(CGATAGGCCAGCA,+,0.00)	2142748	2142844
ORF PA1531	promoter dnaX	2.62	0	PA4844	chemotaxis transducer	1.45	0.03508	114	PA1531	0.114583	0.659794		1669790	1669886
PA4639-mqoB	promoter PA4638	10.18	0			-1.98	0	-42	PA4639	0.104167	0.628866	-17(CGAATGGCCGGCA,+,0.00)	5207616	5207712
ORF cupA4	promoter cupA5	10.11	0					-554	cupA5	0.166667	0.649485	-20(CCGGGTGCCATCG,+,0.00)	2347226	2347322
PA2894-PA2895	promoter PA2894	9.66	0			-1.88	0	-198	PA2894	0.0625	0.536082	-19(GTATGGCCAATTG,-,0.00), 3(TGACGGCAGACTG,-,0.00), 9(CAGACTGCAACCA,+,0.00)	3249781	3249877
ORF secE	promoter rplK	2.06	0	PA4683	hypothetical protein (no prediction)	1.41	1e-05	34	secE	0.03125	0.463918		4784057	4784153
ORF PA5088	promoter PA5087	2.47	0	exsC	exoenzyme S synthesis protein C	1.41	1e-05	-300	PA5087	0.010417	0.463918		5726600	5726696
mttC-PA2867	promoter PA2867	9.6	0	PA2867	chemotaxis transducer	-14.89	0	-17	PA2867	0.03125	0.494845	-28(TAATGGCGCCTTG,-,0.00), -22(CGCCTTGCCATTA,+,0.00)	3219543	3219639
ORF cysS	NA	9.42	0					635	cysS	0.072917	0.597938	-4(TGATGTCCACCTG,-,0.00)	1945334	1945430
rpsP-ffh	promoter trmD	2.74	0	PA2462	hypothetical protein (contains type 1 export signal)	1.4	0.00091	-37	rpsP	0.0625	0.649485	-13(TGCTTGCAAAATG,-,0.00)	4196948	4197044
ORF PA3267	NA	9.33	0					515	PA3267	0.114583	0.628866	-44(CAGGCGGCCACCA,+,0.00)	3655248	3655344
ORF PA0621	promoter PA0621	2.39	0	flgG	flagellar basal body rod protein FlgG	1.39	0.04436	71	PA0621	0.0625	0.587629	10(TGCTGGCCAGTCG,-,0.00), 21(CGATGGCGAGTGG,-,0.00)	680916	681012
ORF PA2735	promoter PA2734	9.23	0					-467	PA2734	0.083333	0.618557	-31(CGCTTGGCCACCA,+,0.00)	3096471	3096567
ORF PA4523	promoter nadC	2.9	0	PA1680	hypothetical protein (predicted 3-oxoadipate enol-lactonase activity)	1.39	3e-05	11	PA4523	0.0625	0.546392	-9(CACATTGGCATCG,+,0.00)	5067687	5067783
ORF PA2812	promoter PA2811	2.7	0	PA4324	hypothetical protein (predicted PilZ domain)	1.39	0.00015	-315	PA2811	0.104167	0.597938	-43(TGCTGGTGTTCTG,-,0.00), -10(TGATGGCAATGTT,-,0.00)	3165809	3165905
ORF pscL	NA	9.22	0			-1.39	0.01837	298	pscL	0.145833	0.71134	34(CGCTGTCGAGCTG,-,0.00)	1865744	1865840
ORF PA0820	NA	9.09	0					341	PA0820	0.041667	0.546392	-27(CATTCCGCCATCG,+,0.00), -17(TCGAAGGCCAGCA,+,0.00), -2(TACTGGCGTAGTG,-,0.00)	896709	896805
ORF PA4177	promoter PA4178	9.04	0					-152	PA4178	0.125	0.659794	3(CGATGGCCTGCTG,-,0.00)	4673763	4673859
ORF PA1399	promoter PA1400	9.04	0					634	PA1399	0.083333	0.536082		1520222	1520318
ORF PA0494	promoter PA0494	8.98	0	PA0494	acetyl-CoA carboxylase biotin carboxylase subunit	-2.73	0	78	PA0494	0.177083	0.701031	35(GGATCGCGATTCG,-,0.00)	553035	553131
ORF PA3401	promoter PA3400	8.88	0	PA3401	hypothetical protein (predicted ABC-type multidrug transport system, permease component)	-2.41	0	575	PA3401	0.072917	0.556701	-13(TGGCGGCGAACTG,-,0.00)	3806619	3806715
PA2230-pslA	promoter pslA	2.1	0	PA5167	c4-dicarboxylate-binding protein	1.35	0.00043	-135	pslA	0.083333	0.649485		2453484	2453580
ORF wbpG	promoter wbpH	2.63	0	PA0172	hypothetical protein SiaA	1.34	0.00023	533	wbpG	0.104167	0.628866	9(CAAATTACCACCA,+,0.00)	3534500	3534596
ORF modA	promoter modB	8.83	0					317	modA	0.114583	0.701031	-8(CAGAGTGCCAGGG,+,0.00)	2022801	2022897
ORF PA3386	promoter rhlG	8.81	0					-139	rhlG	0.083333	0.618557		3792103	3792199
ORF PA4365	promoter PA4365	8.81	0					26	PA4365	0.083333	0.639175		4892726	4892822
PA4404-PA4405	promoter PA4405	2.03	1.24e-291	fleQ	transcriptional regulator FleQ	1.3	0.01039	-32	PA4404	0.135417	0.680412		4937657	4937753
ORF PA3695	promoter PA3693	8.74	0					-226	PA3694	0.104167	0.597938		4136471	4136567
ORF trpG	promoter trpD	8.73	0					205	trpG	0.114583	0.680412	-4(CGCTTCGCCGGCA,+,0.00), 1(CGCCGGCAAGCTG,-,0.00), 30(GCCTTGGCCATCA,+,0.00)	703634	703730
PA4174-piv	promoter piv	2.21	0	PA4222	ABC transporter ATP-binding protein	1.29	0.01916	-199	piv	0.052083	0.546392		4671072	4671168
ORF PA4373	NA	8.7	0					166	PA4373	0.114583	0.659794	-48(CCGATGGCCAGCA,+,0.00), -1(CAGTTCGCCACCC,+,0.00)	4902320	4902416
ORF PA3593	promoter PA3592	8.61	0					-53	PA3592	0.125	0.680412		4026778	4026874
wspA-PA3709	promoter wspA	2.35	0	PA3691	hypothetical protein (no prediction)	1.28	0.00464	-161	wspA	0.09375	0.628866		4152457	4152553
ksgA-pdxA	promoter PA0591	8.49	0					-69	ksgA	0.114583	0.587629	31(CGATGGCCGACCG,-,0.00)	651402	651498
ORF PA3670	NA	8.48	0	pchG	pyochelin biosynthetic protein PchG	1.33	0.00222	561	PA3670	0.135417	0.71134		4109727	4109823
ORF polA	NA	8.43	0					1535	PA5492	0.09375	0.659794	-9(CAGCAGGCCATCG,+,0.00)	6184360	6184456
gltS-PA3177	promoter PA3177	8.41	0	PA1331	hypothetical protein (70% similar to YegH of E. coli)	1.46	7e-05	-181	PA3177	0.145833	0.628866	5(CCACTCGCCAGCA,+,0.00), 16(CAAAACGCCATTA,+,0.00)	3567377	3567473
ORF PA2791	NA	2.39	0	PA3662	hypothetical protein (no prediction)	1.27	0.04904	274	PA2791	0.09375	0.628866		3148307	3148403
ORF PA3039	NA	8.41	0			-1.41	0.00337	755	PA3039	0.09375	0.659794	-20(GCCATCGCCACCA,+,0.00), -9(CAGCTTGCCGTCG,+,0.00)	3402713	3402809
ORF putA	NA	8.38	0			-1.42	1e-05	-1529	putP	0.072917	0.628866	-29(TGATGGCGCTGTG,-,0.00)	853700	853796
ORF PA3400	promoter PA3399	8.37	0			-1.87	0	292	PA3400	0.135417	0.649485		3805733	3805829
ORF PA4925	promoter PA4924	2.59	0			1.25	0.01953	-315	PA4924	0.114583	0.628866	8(CGCACCGCCAGCA,+,0.00)	5523948	5524044
ORF PA0918	NA	8.34	0					292	PA0918	0.125	0.690722		1002180	1002276
ORF PA3135	promoter gltX	8.24	0					453	PA3135	0.104167	0.670103	-13(CGACGGGCCACCA,+,0.00)	3517357	3517453
ORF PA3958	promoter PA3957	8.15	0					-394	PA3959	0.0625	0.505155		4438177	4438273
ORF PA0508	NA	8.11	0					1663	PA0508	0.177083	0.762887		570617	570713
PA0194-pntAA	promoter pntAA	8.02	0	flgE	flagellar hook protein FlgE	1.44	0.00019	-515	pntAA	0.083333	0.546392	-43(CGAATAGCTAGCA,+,0.00)	223538	223634
ORF PA4625	promoter hprA	7.94	0	PA0082	hypothetical protein (TssA1 Type 6 secretion)	2.84	0	154	PA4625	0.072917	0.618557		5192673	5192769
def-PA0020	promoter PA0020	2.51	0			1.2	0.04365	-10	def	0.09375	0.515464	-19(GGATGGCCATATG,-,0.00)	21535	21631
ORF nadB	NA	7.92	0	PA4843	two-component response regulator	1.26	0.02903	1098	PA0760	0.114583	0.670103	10(TGCTGGCCATGCG,-,0.00)	829667	829763
ORF PA3534	promoter PA3533	7.92	0					-903	PA3533	0.15625	0.639175		3953242	3953338
Thr_tRNA-rmlB	promoter rmlB	2.75	0			-1.23	0.04451	143	Thr_tRNA	0.052083	0.536082	-2(TGATGGCACTTCG,-,0.00)	5810065	5810161
ORF PA0791	promoter PA0790	7.9	0					627	PA0791	0.09375	0.618557		867137	867233
ORF PA2137	promoter PA2137	7.84	0					41	PA2137	0.125	0.649485	-13(TGATCGCACTTTG,-,0.00), -7(CACTTTGCGATCA,+,0.00)	2352525	2352621
ORF cyaA	NA	7.81	0					-1354	PA5273	0.145833	0.701031		5937861	5937957
ORF PA2383	promoter lldA	7.8	0					-164	lldA	0.104167	0.670103	-15(CAGATCGCCGCCA,+,0.00)	2635070	2635166
ORF PA0339	promoter PA0340	7.78	0					284	PA0339	0.09375	0.587629	33(CAGTTCGCCACGG,+,0.00)	382460	382556
ORF PA1267	NA	7.78	0					128	PA1267	0.135417	0.628866	-20(TCCATCGCCACCA,+,0.00)	1377266	1377362
ORF PA4489	NA	7.77	0			1.21	0.04984	-1627	PA4488	0.125	0.701031	-16(CCAGTCGCCATCG,+,0.00)	5021984	5022080
ORF PA3216	promoter PA3216	7.75	0			-1.55	0.00469	52	PA3216	0.104167	0.57732		3605154	3605250
PA4349-PA4350	promoter PA4350	7.66	0			-1.28	0.03512	-98	PA4349	0.09375	0.597938		4878637	4878733
ORF PA1127	promoter PA1126	7.59	0					-502	PA1126	0.0625	0.587629	-29(CCGTAGGCCAGCA,+,0.00)	1219981	1220077
ORF PA3019	promoter PA3020	7.55	0	PA4980	enoyl-CoA hydratase	-2.09	0	708	PA3019	0.083333	0.608247	25(CAGGTGGCCACGA,+,0.00)	3380981	3381077
PA3869-moaA1	NA	7.52	0					516	PA3869	0.104167	0.587629		4333121	4333217
ORF aer	NA	7.45	0			-1.79	0	920	aer	0.072917	0.536082	-10(CGTTGGCCTTCTG,-,0.00)	1698979	1699075
PA1131-PA1132	promoter PA1132	7.42	0					-129	PA1131	0.09375	0.597938	-11(TGATGTCATAATG,-,0.00)	1224409	1224505
ORF PA4186	promoter PA4187	7.4	0					681	PA4186	0.114583	0.680412		4682875	4682971
ORF PA1972	promoter pqqF	7.37	0	PA1913	hypothetical protein (no prediction)	1.28	0.04974	-355	pqqF	0.104167	0.649485		2154971	2155067
ORF PA2501	promoter PA2501	2.78	0			-1.38	8e-05	1	PA2501	0.104167	0.618557		2818837	2818933
ORF PA1065	promoter PA1064	7.36	0					386	PA1065	0.104167	0.618557		1151773	1151869
ORF PA4861	promoter PA4862	7.27	0					-218	PA4862	0.114583	0.680412		5461254	5461350
ORF PA4021	promoter mpl	7.24	0					-472	mpl	0.03125	0.391753	-4(CGGTAGGCCAGCA,+,0.00)	4500267	4500363
ORF PA2884	NA	7.22	0					380	PA2884	0.072917	0.556701	-19(CGCTGGCCTTCTG,-,0.00)	3236526	3236622
ORF PA3461	promoter PA3462	7.21	0					384	PA3461	0.114583	0.649485	-14(TGCTGGCCTCGGG,-,0.00)	3869797	3869893
ORF PA2993	promoter sth	7.19	0			-1.28	0.01177	-363	PA2992	0.125	0.659794	2(CGATAGCGATGCG,-,0.00)	3350953	3351049
gacS-PA0929	promoter PA0929	2.64	0			-1.4	0.03062	-11	PA0929	0.072917	0.525773		1015879	1015975
ORF PA2439	NA	7.18	0					541	PA2439	0.052083	0.587629	-35(GGCTGGCGAGGCG,-,0.00), 22(CGATGGCGAGGTC,-,0.00)	2736605	2736701
ORF PA2328	promoter PA2327	7.17	0					327	PA2328	0.083333	0.659794		2570514	2570610
ORF PA3215	promoter PA3216	7.14	0			-1.37	0.00191	367	PA3215	0.09375	0.628866	-8(TGACGCCGATTCG,-,0.00)	3604592	3604688
trpI-PA0038	promoter PA0038	7.13	0	PA0038	hypothetical protein (no prediction)	-5.12	0	-91	PA0038	0.083333	0.628866	-8(CGCTGGCGATTTG,-,0.00)	40051	40147
PA3756-PA3757	promoter PA3757	2.22	0			-1.47	0.00109	-78	PA3757	0.083333	0.536082		4207282	4207378
ORF PA4223	promoter PA4222	7.13	0	PA4222	ABC transporter ATP-binding protein	-9.09	0	-657	PA4222	0.0625	0.484536	-18(CAGGCTGCCATCC,+,0.00), 3(CAGATCGATATCG,+,0.00)	4729226	4729322
rcpC-flp	promoter flp	7.12	0	flp	type IVb pilin, Flp	-3.17	0.00057	-98	flp	0.052083	0.484536	17(CAAAACGCCATCA,+,0.00)	4830818	4830914
ORF gcp	promoter PA0578	7.06	0	rhlR	transcriptional regulator RhlR	1.46	0.00038	156	gcp	0.135417	0.618557		639424	639520
PA0812-PA0813	promoter PA0812	7.05	0					-266	PA0812	0.104167	0.597938		891072	891168
ORF PA5146	promoter mutY	7.04	0					-301	mutY	0.114583	0.649485		5795605	5795701
ORF desA	promoter PA0285	7.02	0					595	desA	0.09375	0.639175		321313	321409
ORF PA5032	promoter PA5031	7.01	0					305	PA5032	0.114583	0.701031		5662999	5663095
ORF PA3417	promoter PA3416	7	0					266	PA3417	0.125	0.680412		3824292	3824388
ORF glgB	NA	6.96	0					1271	glgB	0.052083	0.556701		2372633	2372729
ORF hemB	promoter ppk	2.08	0			-1.6	0	-59	ppk	0.072917	0.659794	7(CAGAATGCCATCG,+,0.00)	5904607	5904703
ORF PA2783	NA	6.95	0					639	PA2783	0.072917	0.608247	-24(CGCTTCGCCACCG,+,0.00), -11(TGATGGCCTACCC,-,0.00)	3140339	3140435
ORF PA3251	promoter PA3252	6.93	0					-213	PA3252	0.114583	0.690722	1(CAGGTGGCGATCA,+,0.00)	3638279	3638375
ORF PA3775	promoter PA3776	6.89	0					237	PA3775	0.083333	0.680412	-12(TGACGGCGATCTG,-,0.00)	4233882	4233978
ORF PA0498	promoter PA0497	2.34	0			-1.62	0	-273	PA0497	0.052083	0.57732		557501	557597
ORF PA2282	promoter PA2282	6.83	0			-1.89	0	10	PA2282	0.125	0.649485	-9(TGATAGCAAAGTG,-,0.00)	2510584	2510680
ORF bkdA2	promoter bkdB	6.82	0			-1.24	0.01726	-449	bkdB	0.072917	0.525773	-24(TCGATGGCCACCA,+,0.00)	2474998	2475094
ORF prpB	promoter prpC	6.73	0			-1.68	0.00781	-378	prpC	0.083333	0.608247		874443	874539
ORF cdhR	promoter cdhR	6.73	0					100	cdhR	0.145833	0.71134		6067057	6067153
ORF pqsL	NA	6.73	0					1053	pqsL	0.125	0.597938		4688657	4688753
ORF PA2943	NA	6.73	0					853	PA2943	0.177083	0.731959		3300297	3300393
ORF cyaA	promoter PA5273	6.71	0					-860	PA5273	0.09375	0.618557		5938355	5938451
PA0038-PA0039	promoter PA0039	2.84	0			-1.73	0	-104	PA0039	0.09375	0.618557		40437	40533
PA3539-algD	promoter algD	6.68	0	algD	GDP-mannose 6-dehydrogenase AlgD	3.79	0	-474	algD	0.03125	0.443299	-27(TAGTGGCCATTGG,-,0.00), -2(GGAAAGGCCATCA,+,0.00), 9(CAAGTTGGTATCA,+,0.00), 24(TGATATCAAACGG,-,0.00)	3962303	3962399
ORF PA3024	promoter PA3023	6.66	0					-744	PA3023	0.09375	0.56701		3386891	3386987
ORF PA5076	promoter PA5075	6.64	0					-213	PA5075	0.114583	0.608247	-14(CCGAACGCCAGCG,+,0.00), 30(CAGCTTGCCGGCG,+,0.00)	5713331	5713427
ORF rhlG	promoter PA3388	6.64	0					-267	PA3388	0.114583	0.587629	-33(TGCTGGCGAAGGA,-,0.00), -2(CAATGTCAATGTG,-,0.00)	3792798	3792894
ORF PA2547	promoter PA2546	2.71	0			-1.88	8e-05	-79	PA2548	0.104167	0.597938	-9(CGCAGGGCCATGA,+,0.00)	2878849	2878945
ORF PA0531	promoter PA0533	6.61	0					457	PA0531	0.09375	0.56701		590514	590610
ORF PA1016	promoter pauA	6.61	0					-444	pauA	0.09375	0.618557		1100438	1100534
ORF PA0804	NA	6.59	0					524	PA0804	0.125	0.680412	26(TGATGGCCTACTG,-,0.00)	882434	882530
ORF PA0690	NA	6.57	0			-1.7	0.01025	-3446	PA0691	0.072917	0.608247	36(TGGTGGCAACCTC,-,0.00)	759397	759493
PA3349-PA3350	promoter PA3350	2.37	0	PA3350	flagellar basal body P-ring biosynthesis protein FlgA	-2.01	0	-28	PA3350	0.072917	0.639175	-13(TAATGGCATGTAG,-,0.00)	3761885	3761981
PA3576-PA3577	NA	6.56	0					457	PA3576	0.15625	0.680412	12(AGGTGGCGTTTCG,-,0.00)	4008545	4008641
ORF PA4915	NA	6.54	0	PA3951	hypothetical protein (no prediction)	1.45	1e-05	762	PA4915	0.15625	0.659794		5515441	5515537
ORF pobA	promoter PA0248	6.53	0			-1.6	0.02033	10	pobA	0.114583	0.659794	-11(TGATGGCGACTTG,-,0.00)	280700	280796
ORF tadC	promoter tadD	6.5	0			-1.5	0.00605	13	tadC	0.083333	0.587629	-33(CCGACCGCCATCA,+,0.00)	4824971	4825067
ORF PA3235	promoter PA3234	6.49	0	PA3235	hypothetical protein (predicted membrane protein)	-9.18	0	50	PA3235	0.083333	0.525773	-14(CGCTTGGCCACCA,+,0.00), 12(CGGATTGGTATCA,+,0.00)	3623370	3623466
PA1680-aroC	promoter aroC	6.48	0	PA1680	hypothetical protein (predicted 3-oxoadipate enol-lactonase activity)	-4.56	0	-17	PA1680	0.104167	0.670103	-9(TGATAGCGCTTTG,-,0.00)	1830740	1830836
mucR-PA1728	promoter PA1728	2.72	0	mucR	MucR	-2.16	0	-41	mucR	0.09375	0.546392	-4(TGATATCAACCTG,-,0.00)	1870756	1870852
PA3340-PA3341	promoter PA3340	2.48	0	PA3340	hypothetical protein (43% similar to FimV)	-2.25	0	-132	PA3340	0.0625	0.505155	-9(CTTTTTGCTATCA,+,0.00)	3751851	3751947
ORF PA3933	NA	6.44	0					1460	PA3933	0.072917	0.608247	14(CGCAGCGCCAGCG,+,0.00)	4410336	4410432
phzM-phzA1	promoter phzA1	2.23	0	PA4331	hypothetical protein (probable ferredoxin reductase)	-2.29	0.00308	-308	phzA1	0.135417	0.701031	-10(TGCTGGCTATTTG,-,0.00)	4713440	4713536
PA1951-PA1952	promoter PA1951	6.43	0					-35	PA1951	0.0625	0.515464	-18(TTATGGCCTTCCG,-,0.00), -7(CGATAGCACAGTG,-,0.00)	2137772	2137868
PA0673-vreA	promoter vreA	6.39	0	vreA	VreA	2.67	0	-67	vreA	0.03125	0.56701	-9(CACAGTGCCATCA,+,0.00), 20(TGATGGCCATCTG,-,0.00)	734044	734140
ORF PA4292	NA	6.36	0	PA1656	hypothetical protein HsiA2 (predicted type 6)	1.38	0.0003	855	PA4292	0.041667	0.443299	-17(TGCTGGCCCTGGG,-,0.00)	4815850	4815946
ORF PA5282	promoter PA5283	6.32	0					268	PA5282	0.09375	0.628866	-3(CAGAGCGCCATCA,+,0.00)	5946816	5946912
ORF PA3336	NA	6.29	0					830	PA3336	0.072917	0.56701	-31(TCCTGGCCTTCGG,-,0.00)	3745683	3745779
PA0472-PA0473	promoter PA0473	2.64	0	PA4520	chemotaxis transducer	-2.61	0	-67	PA0472	0.135417	0.701031	-11(TGATCGCAAAGTG,-,0.00)	534046	534142
PA4739-pnp	promoter PA4738	2.15	0	PA4739	hypothetical protein (predicted periplasmic or secreted lipoprotein)	-2.68	0.01899	-142	PA4739	0.125	0.670103		5323195	5323291
ORF PA1243	NA	6.27	0					1316	PA1243	0.09375	0.659794	-13(TGGCGGCATGCTG,-,0.00)	1346460	1346556
ORF leuD	promoter PA3119	6.24	0					239	leuD	0.125	0.793814	5(CGCTGGCGCCCTG,-,0.00)	3502993	3503089
xcpQ-PA3106	NA	6.23	0	PA4677	hypothetical protein (predicted dipeptidase)	1.29	0.01061	844	PA3106	0.125	0.56701		3486292	3486388
ORF PA4914	promoter PA4915	6.22	0	PA1340	amino acid ABC transporter membrane protein	1.45	1e-05	-381	PA4915	0.125	0.587629	-32(CAGAACGCCAGCC,+,0.00)	5514298	5514394
rhlR-rhlB	promoter rhlI	2.89	0	PA1331	hypothetical protein (70% similar to YegH of E. coli)	-2.88	0	-91	rhlR	0.125	0.71134		3890693	3890789
PA0252-PA0253	promoter PA0251	6.2	0			-1.4	0.01805	-19	PA0252	0.072917	0.597938	-13(CAATCGGCCAGCA,+,0.00)	284076	284172
ORF pslN	promoter pslO	6.17	0	PA4739	hypothetical protein (predicted periplasmic or secreted lipoprotein)	1.52	0.00158	-160	pslO	0.125	0.649485	-19(GCGTGGCGATCTG,-,0.00)	2471896	2471992
ORF PA1667	promoter PA1668	6.17	0	PA1668	hypothetical protein (DotU2 Type 6)	-2.04	0	-397	PA1668	0.114583	0.670103	-36(TGGAGGCGATCCG,-,0.00), 2(CAGCATGCCATCG,+,0.00), 35(CAGTACGGCATCC,+,0.00)	1817744	1817840
ORF rpiA	promoter PA0328	6.15	0	PA0472	RNA polymerase sigma factor FiuI, sigma 24 homolog	1.53	0	-340	PA0329	0.135417	0.680412	-18(CGGATCGCCGCCG,+,0.00)	371330	371426
ORF pvdL	NA	6.15	0			-1.57	0	736	pvdL	0.083333	0.608247		2719910	2720006
ORF PA1630	promoter PA1629	6.11	0					-211	PA1631	0.104167	0.680412		1774344	1774440
ORF potD	NA	6.1	0					131	potD	0.09375	0.57732		4044003	4044099
ORF PA1417	promoter PA1416	6.08	0					-236	PA1416	0.104167	0.597938		1541319	1541415
ORF PA2594	NA	6.05	0					643	PA2594	0.125	0.721649		2936758	2936854
ORF PA1282	NA	6.05	0					1064	PA1282	0.114583	0.690722	-10(GGCTGGCCAGTTG,-,0.00), 8(CGGTGGCGGACTG,-,0.00)	1392957	1393053
popD-exsC	promoter exsC	2.64	0	exsC	exoenzyme S synthesis protein C	-3.38	0	-32	exsC	0.104167	0.57732		1855782	1855878
ORF PA0165	promoter PA0165	6.03	0					24	PA0165	0.083333	0.649485		189096	189192
PA3865-PA3866	promoter PA3865	6.01	0					-544	PA3865	0.104167	0.546392		4326891	4326987
PA4677-rimI	promoter PA4677	5.99	0	PA4677	hypothetical protein (predicted dipeptidase)	-8.96	0	-150	PA4677	0.0625	0.608247	-12(CAGAAGGCCAGCC,+,0.00), 13(TGATAGCTAGTTG,-,0.00), 19(CTAGTTGCCGGCA,+,0.00)	5247525	5247621
ORF PA1750	promoter PA1748	5.97	0					553	PA1749	0.135417	0.659794	-3(CGCTGGCGTTTCG,-,0.00), 3(CGTTTCGGCAGCA,+,0.00)	1890701	1890797
ORF PA4606	NA	5.96	0			-1.37	0.00023	205	PA4606	0.072917	0.597938	22(TGCTGGCGATGAA,-,0.00)	5165601	5165697
PA1850-PA1851	promoter PA1851	5.95	0					-99	PA1851	0.072917	0.443299	10(TGATGGCTTTTTG,-,0.00)	2010853	2010949
ORF PA4421	promoter rnpB	5.94	0					65	PA4421	0.145833	0.608247	4(CGACTCGGCATCG,+,0.00)	4955916	4956012
ORF lldA	promoter PA2380	5.91	0					366	PA2381	0.083333	0.659794	7(CAGAAGGCCATGG,+,0.00)	2633812	2633908
ORF PA3772	promoter PA3773	5.9	0					-189	PA3773	0.09375	0.618557	-13(TGGCGGCGAACTG,-,0.00)	4230834	4230930
PA1655-PA1656	promoter PA1656	2.46	0	PA1656	hypothetical protein HsiA2 (predicted type 6)	-4.93	0	-264	PA1656	0.072917	0.587629	-14(CAAATGGCCATCA,+,0.00)	1803314	1803410
PA1645-PA1646	promoter PA1646	5.89	0					-99	PA1645	0.125	0.649485	-9(CTCCTGGCCATTA,+,0.00)	1790930	1791026
oprO-PA3281	promoter oprO	5.88	0			-1.6	0.00027	-129	oprO	0.020833	0.453608	-14(CGATGGCAGATTG,-,0.00), -8(CAGATTGCAGCCA,+,0.00), -3(TGCAGCCAAATTG,-,0.00)	3674405	3674501
ORF PA1340	promoter PA1339	5.87	0	PA1340	amino acid ABC transporter membrane protein	-3.01	0	112	PA1340	0.125	0.659794		1454709	1454805
exoT-PA0045	promoter PA0045	2.53	0	PA0045	hypothetical protein (predicted curli formation function)	-5.59	0	-258	PA0045	0.114583	0.525773	-4(AGATGGCCTATTG,-,0.00)	60350	60446
ORF PA1474	promoter PA1472	5.78	0			-1.39	0.0443	-355	PA1473	0.104167	0.670103	-21(TGATGGCGCATGG,-,0.00)	1600725	1600821
ORF PA1663	promoter PA1664	5.77	0	PA1664	hypothetical protein OrfX (secreted by Type 6)	-2.86	0.00115	-547	PA1664	0.072917	0.618557	-22(CGATGGCAAGTTC,-,0.00), 18(CAGTTTCCCATCG,+,0.00)	1814400	1814496
PA0179-cttP	promoter PA0178	2.32	0	PA0179	two-component response regulator (predicted CheY-like receiver domain and winged-helix DNA-binding domain)	-7.05	0	-111	PA0179	0.0625	0.546392	-24(TGATGGCCCTTTG,-,0.00)	204522	204618
ORF pelA	promoter pelB	5.76	0	pelB	protein PelB	6.64	0	-429	pelB	0.09375	0.57732	-46(CCAACTGCCATCG,+,0.00)	3431448	3431544
ORF priA	NA	5.76	0					-1158	argS	0.09375	0.680412		5688758	5688854
ORF PA3177	NA	5.74	0	PA3413	hypothetical protein (predicted SOS response gene)	1.46	7e-05	105	PA3177	0.114583	0.618557	-18(CCGCGCGCCAGCA,+,0.00)	3567663	3567759
PA2463-PA2464	promoter PA2463	2.87	0	PA2463	hypothetical protein (predicted hemolysin activation/ secretion protein)	-8.23	0	-110	PA2463	0.104167	0.670103	2(GAATGGCACTTTG,-,0.00), 8(CACTTTGCCTTCA,+,0.00)	2780676	2780772
ORF PA5114	NA	5.72	0					540	PA5114	0.083333	0.680412		5760755	5760851
ORF PA0065	promoter PA0064	5.68	0					-232	PA0064	0.052083	0.597938		77583	77679
PA0221-PA0222	promoter PA0222	5.66	0					-21	PA0222	0.041667	0.546392		251708	251804
ORF PA0338	NA	5.64	0			-1.38	0.00158	862	PA0338	0.125	0.649485	-41(TGATCGCGTGCTG,-,0.00), -13(CTGGTTGCCAGCG,+,0.00), 18(TGCTGGCGCGCTG,-,0.00)	381717	381813
ORF PA4126	NA	5.62	0			-1.31	0.03936	276	PA4126	0.114583	0.670103		4614252	4614348
PA3739-PA3740	promoter PA3740	2.72	0	PA3740	hypothetical protein (no prediction)	-12.15	0	-24	PA3740	0.020833	0.453608	-9(CATCTAGCCATCA,+,0.00), 15(CATCAGGCCATGA,+,0.00)	4193603	4193699
ORF PA0628	promoter PA0629	5.6	0	mucR	MucR	1.69	0.00077	326	PA0628	0.114583	0.670103		687235	687331
PA1784-PA1785	promoter PA1784	5.59	0	PA1784	hypothetical protein-(40% homology to Klebsiella alginate lyase)	19.74	0	-208	PA1784	0.104167	0.639175	-13(GGCTGGCGATATG,-,0.00), -2(TGATCGCCAGCTG,-,0.00)	1932984	1933080
bioD-PA0505	promoter PA0505	2.87	0	PA0505	hypothetical protein (no prediction)	-16.16	0	-37	PA0505	0.125	0.690722	-8(CCACTTGCTATCG,+,0.00)	564259	564355
PA3661-PA3662	promoter PA3660	2.75	0	PA3662	hypothetical protein (no prediction)	-23.69	0	-99	PA3662	0.114583	0.649485	-3(TGATGGCAATGTA,-,0.00)	4102621	4102717
ORF mutS	NA	5.59	0					178	mutS	0.083333	0.680412	-40(CTGCTCGACATCA,+,0.00)	4054655	4054751
ORF PA1487	NA	5.58	0					833	PA1487	0.166667	0.690722	-3(CGGTTTGCCATCG,+,0.00), 23(TGGTGGCGAGCAG,-,0.00)	1613768	1613864
PA1331-PA1332	promoter PA1331	5.57	0	rhlR	transcriptional regulator RhlR	-2.88	0	-201	PA1331	0.083333	0.639175	-12(TGATGGCCATTGA,-,0.00)	1444604	1444700
ORF PA4422	promoter PA4423	5.54	0					130	PA4422	0.09375	0.639175	-20(CGATGCCGAAGTG,-,0.00)	4957404	4957500
ORF PA2313	NA	5.53	0	PA1941	hypothetical protein (no prediction)	1.38	0.00058	318	PA2313	0.083333	0.597938	-12(ATCATCGCCATCA,+,0.00), 36(CCCATCGCCGGCA,+,0.00)	2550896	2550992
ORF trxB2	promoter PA0850	5.53	0					-486	PA0850	0.135417	0.762887	-11(GGATGGCATGTTC,-,0.00)	928550	928646
ORF PA0429	promoter PA0428	5.52	0					-465	PA0428	0.114583	0.608247		480222	480318
ORF alkB2	promoter PA1526	5.5	0					239	alkB2	0.083333	0.525773		1660259	1660355
ORF fliF	NA	5.49	0	fliF	flagellar MS-ring protein	-2.38	0	650	fliF	0.052083	0.628866	-25(TGATGGCGATCGT,-,0.00), -8(CTGGTCGCCACCA,+,0.00)	1193007	1193103
PA3933-PA3934	NA	5.47	0	PA2463	hypothetical protein (predicted hemolysin activation/ secretion protein)	1.29	0.00392	2041	PA3934	0.135417	0.659794	6(CAGCGCGCCAGCA,+,0.00)	4410940	4411036
ORF PA0264	promoter gabD	5.47	0			-1.25	0.00625	328	PA0264	0.104167	0.639175	-33(GGAATTGGCATCA,+,0.00)	299121	299217
ORF PA4011	NA	5.46	0					830	PA4011	0.125	0.649485		4492060	4492156
ORF PA4785	NA	5.46	0					920	PA4784	0.041667	0.474227	-10(TGGCGGCGAACGG,-,0.00)	5372672	5372768
ORF nasA	promoter PA1782	5.45	0	PA1939	hypothetical protein (predicted OLD family endonuclease)	1.8	0.00321	-307	PA1782	0.083333	0.670103	20(CACCGCGCCATTA,+,0.00)	1930748	1930844
ORF polB	NA	5.45	0			-1.35	0.03599	715	PA1887	0.114583	0.680412		2057183	2057279
ORF codA	NA	5.45	0					590	codA	0.041667	0.505155	2(CGATGGCCTTGTG,-,0.00)	490020	490116
ORF fusA2	promoter PA2070	5.42	0	PA5138	hypothetical protein (predicted ABC-type amino acid transport/ signal transduction)	1.29	0.00405	257	fusA2	0.15625	0.721649		2272669	2272765
PA3835-PA3836	promoter PA3836	5.42	0					-260	PA3836	0.083333	0.56701	-2(CACAAGGCCATCA,+,0.00)	4296942	4297038
PA4511-lpxO1	promoter lpxO1	5.41	0					-55	PA4511	0.052083	0.494845	-10(TGCTGGCGAATTA,-,0.00)	5049646	5049742
PA0450-PA0451	promoter PA0451	5.39	0					-168	PA0451	0.104167	0.525773	-24(GCGAGTGCCATCA,+,0.00)	507415	507511
cpdA-PA4970	promoter cpdA	5.35	0					-144	cpdA	0.0625	0.587629	-8(CCTTTTGCCTGCA,+,0.00)	5579595	5579691
ORF PA2032	promoter PA2031	5.35	0					605	PA2032	0.114583	0.701031		2221894	2221990
ORF PA4120	promoter aph	5.33	0					287	PA4120	0.041667	0.525773	-20(TGCTGGCGCACGG,-,0.00), -3(CACATGGCCATCG,+,0.00), -2(ACATGGCCATCGG,-,0.00)	4609012	4609108
PA4032-PA4033	promoter PA4033	5.32	0	PA4033	hypothetical protein MucE	-2.75	0	-48	PA4033	0.0625	0.57732	-22(CAAATAGCCATTA,+,0.00)	4513983	4514079
ORF phr	NA	5.32	0					1031	phr	0.0625	0.680412		5228871	5228967
ORF PA1972	promoter braZ	5.3	0					171	PA1972	0.104167	0.670103	-35(TGCTGGCGGTCGG,-,0.00), 16(TGCTGGCGTTCCG,-,0.00)	2153717	2153813
ORF PA2873	NA	5.29	0			-1.66	0	689	PA2873	0.072917	0.597938		3226650	3226746
ORF PA4332	promoter PA4331	5.24	0	phzA1	phenazine biosynthesis protein	-2.29	0	-582	PA4331	0.135417	0.731959	7(AGCTGGCGAACAG,-,0.00)	4860789	4860885
ORF PA3190	promoter PA3189	5.21	0			-1.23	0.02527	605	PA3190	0.09375	0.608247	-20(CGATAGCCTTCCG,-,0.00)	3580993	3581089
ORF PA5548	NA	5.21	0					621	PA5548	0.0625	0.597938	25(TGATCGCCAAGGG,-,0.00)	6242424	6242520
ORF PA4929	promoter PA4929	5.19	0			-1.61	4e-05	61	PA4929	0.072917	0.505155	-9(CAAATTGCCATCA,+,0.00), 2(CATTTCGCCACCT,+,0.00)	5530986	5531082
ORF PA3311	promoter PA3310	5.19	0			-1.75	0	107	PA3311	0.125	0.670103	-2(CACAATGCCACCC,+,0.00)	3712619	3712715
ORF PA3641	promoter dnaE	5.19	0					-574	dnaE	0.083333	0.690722		4079204	4079300
ORF rbsB	promoter rbsA	5.15	0					-148	rbsA	0.114583	0.659794	-27(GGATGGCCGGGTG,-,0.00)	2131639	2131735
ORF pvdJ	NA	5.12	0			-1.4	0.00014	2240	pvdJ	0.052083	0.494845	-34(CGGCTTGCCGCCA,+,0.00)	2669341	2669437
ORF PA5155	promoter PA5156	5.12	0					-522	PA5156	0.083333	0.618557	1(CTGTTCGACATCA,+,0.00)	5803297	5803393
ORF PA2367	promoter PA2367	5.12	0					72	PA2367	0.09375	0.556701		2617043	2617139
ORF cyoE	promoter cyoE	5.1	0					4	cyoE	0.09375	0.484536	-18(CTGAGGGCCATGA,+,0.00)	1431993	1432089
ORF PA1334	promoter PA1334	5.1	0					54	PA1334	0.15625	0.670103		1446816	1446912
ORF exoT	promoter PA0043	5.04	0			-1.58	4e-05	801	exoT	0.083333	0.494845	-7(CGATGCCGAGGTG,-,0.00), 4(TGATGGCGCTCGG,-,0.00)	59539	59635
ORF PA1859	promoter str	5.04	0					-184	str	0.125	0.680412		2018930	2019026
PA1913-PA1914	promoter femI	5.01	0	PA1913	hypothetical protein (no prediction)	-13.51	0	-53	PA1913	0.104167	0.608247		2086706	2086802
ORF PA0737	promoter PA0736	5	0					145	PA0737	0.09375	0.556701		804753	804849
PA1873-PA1874	promoter PA1874	4.97	0			-1.39	0.01836	-54	PA1873	0.072917	0.608247	-9(CGATGACGCTTTG,-,0.00)	2035946	2036042
ORF PA5187	NA	4.95	0					409	PA5187	0.104167	0.597938	3(TACAGGGCCAGCA,+,0.00)	5840438	5840534
flgL-PA1088	promoter PA1088	4.94	0	PA1088	hypothetical protein (Predicted magnesium protoporphyrin IX methyltransferase activity)	-2.56	0	-1	PA1088	0.166667	0.762887		1175565	1175661
PA3325-PA3326	NA	2.45	0					743	PA3326	0.052083	0.43299	-6(TGATGGCATTTTG,-,0.00)	3729285	3729381
ORF PA1667	promoter PA1668	4.91	0	PA1668	hypothetical protein (DotU2 Type 6)	-2.04	0	-617	PA1668	0.072917	0.474227		1817524	1817620
ORF PA3500	promoter PA3499	4.91	0					130	PA3500	0.104167	0.618557	-3(CAGACGGCCAGCT,+,0.00)	3918050	3918146
ORF ccmB	promoter ccmC	4.9	0					306	ccmB	0.125	0.670103	-11(TGCTGGCACACTG,-,0.00)	1603135	1603231
ORF PA1834	promoter PA1836	4.9	0					617	PA1834	0.135417	0.659794	-15(TGATGGCCAGGTA,-,0.00)	1993153	1993249
ORF flgD	promoter flgE	4.89	0	flgE	flagellar hook protein FlgE	-3.12	0	-77	flgE	0.114583	0.628866	-26(CGGCGGCGAGCTG,-,0.00)	1165757	1165853
ORF PA2462	NA	4.89	0	PA2462	hypothetical protein (contains type 1 export signal)	-3.75	0	5324	PA2462	0.125	0.628866	-9(CAGGTTGCCATCA,+,0.00)	2773432	2773528
ORF braD	promoter braE	4.88	0			-1.26	0.01804	171	braD	0.083333	0.649485	0(TGATGGCGATGAA,-,0.00), 9(TGAAGGCGATGTA,-,0.00)	1161376	1161472
PA4683-PA4684	promoter PA4682	4.87	0	PA4683	hypothetical protein (no prediction)	-3.32	0	-142	PA4683	0.09375	0.57732	-2(TGATAGCCAGATG,-,0.00)	5252567	5252663
ORF folC	promoter PA3109	4.82	0					-74	PA3110	0.083333	0.597938	2(CAGAATGACATCA,+,0.00)	3491437	3491533
ORF PA3441	NA	4.82	0					163	PA3441	0.03125	0.474227	3(CCGATGGCCAGCT,+,0.00), 4(CGATGGCCAGCTC,-,0.00)	3847722	3847818
ORF PA1478	promoter PA1478	4.82	0					81	PA1478	0.114583	0.680412	4(TGCTGGCGATCAA,-,0.00)	1604459	1604555
phnC-amrZ	promoter amrZ	4.8	0	amrZ	alginate and motility regulator Z	483.31	0	-170	amrZ	0.0625	0.494845	13(TACTGGCAAAACG,-,0.00), 19(CAAAACGCCGGCA,+,0.00)	3791129	3791225
ORF PA2504	promoter PA2504	4.79	0					29	PA2504	0.114583	0.690722		2822245	2822341
ORF PA0946	promoter purM	4.78	0	PA1664	hypothetical protein OrfX (secreted by Type 6)	1.48	0	-613	PA0947	0.072917	0.608247	-21(GGACGGCAAATGG,-,0.00)	1034616	1034712
ORF PA1889	promoter PA1889	4.78	0					93	PA1889	0.0625	0.536082		2059614	2059710
PA4324-PA4325	promoter PA4324	4.77	0	PA4324	hypothetical protein (predicted PilZ domain)	-4.75	0	-2	PA4324	0.072917	0.525773	-33(TGATGGCGCTGGA,-,0.00), -2(TAATGGCATTTCG,-,0.00), 4(CATTTCGCTATGA,+,0.00)	4853963	4854059
rpsG-rpsL	promoter fusA1	2.57	0					-86	rpsG	0.020833	0.43299		4771694	4771790
ORF plsB	promoter PA3674	4.76	0	PA3234	acetate permease	1.3	0.01507	-474	PA3674	0.083333	0.587629	-23(TACATGGCCATCG,+,0.00)	4114411	4114507
PA0006-PA0007	promoter PA0007	2.28	0					-123	PA0006	0.083333	0.608247	-13(TAATGGCAATGGA,-,0.00)	8414	8510
ORF ftsI	promoter ftsI	4.73	0			1.2	0.04055	5	ftsI	0.09375	0.649485	3(CATGGCGCCACCA,+,0.00)	4954290	4954386
ORF foxA	NA	4.71	0			-1.33	0.02332	487	foxA	0.072917	0.546392	-11(TGGTGGCGATCTG,-,0.00), 14(CAGGTAGCCATCG,+,0.00)	2784691	2784787
ORF gshB	promoter tonB3	2.75	0					-462	tonB3	0.020833	0.525773	-26(CGCTGTGCCATGA,+,0.00)	448764	448860
PA4843-PA4844	promoter PA4844	4.69	0	PA4844	chemotaxis transducer	-3.1	0	-77	PA4844	0.135417	0.56701	-3(TAATGGCCTTTTG,-,0.00), 3(CCTTTTGTCATCA,+,0.00)	5437660	5437756
PA0041-PA0042	NA	2.75	0					-2267	PA0042	0.083333	0.57732		54231	54327
ORF PA5494	promoter thrB	2.64	0					-143	thrB	0.125	0.587629	-25(CTCTACGCCATCA,+,0.00)	6186736	6186832
ORF pyrQ	NA	4.69	0					1239	pyrQ	0.135417	0.71134		6234309	6234405
ORF PA4143	promoter PA4144	4.69	0					-346	PA4144	0.145833	0.639175	-19(CAGATGGCTGCCA,+,0.00)	4635904	4636000
ORF PA5205	promoter argA	4.68	0					621	PA5205	0.114583	0.659794	-14(TGGTGGCGATGGG,-,0.00), 3(CAGTTCGTCATCA,+,0.00)	5860366	5860462
ORF mdcA	promoter PA0209	4.67	0					726	mdcA	0.125	0.649485	-11(TGATGGCGATGAT,-,0.00), -2(TGATGGCGATCCG,-,0.00)	237910	238006
ORF PA3010	promoter PA3009	4.65	0					162	PA3010	0.114583	0.628866	4(CACTGCGCCATAA,+,0.00)	3369783	3369879
ORF PA2847	promoter PA2848	4.64	0					181	PA2847	0.020833	0.56701	0(CACAACGCCAGCA,+,0.00)	3202026	3202122
ORF PA1192	promoter PA1191	4.63	0					-347	PA1193	0.114583	0.639175	14(CGCTGGCCTATTG,-,0.00)	1293743	1293839
ORF PA4469	promoter PA4467	4.63	0					-27	sodM	0.125	0.628866	-10(TGATAGCGAAGTG,-,0.00)	4998029	4998125
ORF PA2462	NA	4.61	0	PA2462	hypothetical protein (contains type 1 export signal)	-3.75	0	2641	PA2462	0.125	0.721649	2(CAGTGTGCCAGCG,+,0.00)	2776115	2776211
PA3762-purL	promoter PA3762	2.86	0					-83	PA3762	0.09375	0.659794	-16(TAATGGCACTTTG,-,0.00), -10(CACTTTGCCTTGA,+,0.00)	4215114	4215210
ORF PA0559	promoter PA0560	4.6	0					787	PA0559	0.114583	0.670103	-2(CGCTGGCGTCGTG,-,0.00)	616714	616810
ORF PA2100	promoter PA2101	4.6	0					867	PA2100	0.03125	0.56701	-13(CGTTCGGCCATCA,+,0.00)	2311851	2311947
PA1603-PA1604	promoter PA1602	4.57	0					-35	PA1603	0.114583	0.56701	-35(TGCTGGGCATCGG,-,0.00), -22(TGGTGGCGTGAGG,-,0.00)	1746640	1746736
ORF PA5166	promoter PA5167	4.56	0	PA5167	c4-dicarboxylate-binding protein	-5.93	0	-241	PA5167	0.114583	0.608247	-12(TGATGGCGAATGA,-,0.00), 19(CCGTTCGCCATCC,+,0.00)	5816902	5816998
PA1158-PA1159	promoter PA1159	4.55	0	flp	type IVb pilin, Flp	1.44	0.00012	-246	PA1159	0.104167	0.597938		1257478	1257574
ORF PA5301	promoter PA5299	4.55	0					-308	cycB	0.03125	0.587629		5970025	5970121
ORF PA2792	promoter PA2791	4.53	0					154	PA2792	0.114583	0.659794	-1(CGAATCGGCATCG,+,0.00)	3149117	3149213
ORF clpX	promoter lon	4.52	0					-184	lon	0.072917	0.57732		1955995	1956091
PA0250-PA0251	promoter PA0249	4.49	0	PA4980	enoyl-CoA hydratase	1.73	0	-87	PA0250	0.15625	0.587629		282796	282892
ORF PA3855	promoter PA3853	4.48	0	PA3235	hypothetical protein (predicted membrane protein)	1.29	0.00774	-29	PA3854	0.041667	0.42268	-2(CAATACGCCACCA,+,0.00)	4314776	4314872
PA4842-PA4843	promoter PA4843	4.48	0	PA4843	two-component response regulator	-40.27	0	-55	PA4843	0.114583	0.597938	-21(TCATGGCGATAGG,-,0.00), -8(TGATAGCATAGAG,-,0.00), -2(CATAGAGCCATCA,+,0.00)	5435976	5436072
yfiR-PA1122	promoter PA1122	4.48	0					-103	yfiR	0.104167	0.536082		1215129	1215225
ORF gcvP1	NA	4.46	0					1488	PA5212	0.0625	0.649485	5(CGGATCGCCAGCA,+,0.00)	5869257	5869353
ORF PA5312	promoter PA5311	4.45	0					696	PA5312	0.072917	0.649485		5982846	5982942
ORF PA4986	promoter PA4987	4.45	0					-272	PA4987	0.0625	0.484536	0(CACAGCGCCAGCG,+,0.00)	5602853	5602949
ORF ostA	NA	4.42	0			1.21	0.03806	-1352	surA	0.09375	0.597938	-25(TGGTCGCCAACTG,-,0.00), 3(CAAACGGCCAGTA,+,0.00)	655076	655172
ORF PA0041	NA	2.89	0					-4621	PA0042	0.09375	0.587629	7(CAGATTGCTATTG,+,0.00)	51877	51973
ORF ptxR	promoter ptxS	4.38	0					368	ptxR	0.0625	0.505155		2486877	2486973
ORF PA3157	promoter wbpD	2.86	0					-432	wbpD	0.052083	0.556701		3541169	3541265
ORF PA1387	NA	2.48	0					241	PA1387	0.09375	0.608247		1507357	1507453
PA0806-ampDh3	promoter ampDh3	4.36	0	PA3019	ABC transporter ATP-binding protein	1.77	0	-238	ampDh3	0.0625	0.587629	-8(CATAACGCCATCG,+,0.00)	884513	884609
ORF wbpJ	promoter wbpK	4.35	0			1.22	0.01581	251	wbpJ	0.041667	0.494845	-26(CAGAATGGCAGCA,+,0.00), 9(CGATAGCATTCTG,-,0.00)	3531409	3531505
ORF wbpY	promoter wbpZ	4.35	0			-1.23	0.03796	-153	wbpZ	0.104167	0.556701	-5(CCCATTGGCATCA,+,0.00)	6137218	6137314
ORF ileS	promoter PA4558	4.34	0			-1.61	0	-401	lspA	0.083333	0.494845		5107311	5107407
ORF PA0788	promoter PA0789	4.34	0					64	PA0788	0.135417	0.649485		863188	863284
ORF atpC	promoter glmU	2.43	0					13	atpC	0.135417	0.659794	4(TTATGGCCATACG,-,0.00)	6248175	6248271
ORF sucA	NA	4.34	0					197	sucA	0.114583	0.680412	-48(CGATGGCAATCCC,-,0.00), -13(CAGTGCGCGATCA,+,0.00)	1724393	1724489
PA3519-PA3520	promoter PA3519	4.33	0	fliF	flagellar MS-ring protein	1.64	0	288	PA3520	0.052083	0.463918	-9(TGATGGCATATGG,-,0.00), 31(CCTATTGCCGGCA,+,0.00)	3937096	3937192
ORF PA1199	promoter PA1199	4.33	0	PA1199	lipoprotein	-4.04	0	0	PA1199	0.145833	0.721649		1300210	1300306
ORF PA1212	promoter PA1211	4.32	0					-552	PA1211	0.114583	0.608247		1312643	1312739
PA0553-PA0554	promoter PA0554	4.31	0					-136	PA0554	0.072917	0.525773		612693	612789
ORF glcB	NA	4.3	0					732	PA0481	0.177083	0.701031	3(CAGTTGGCCAGCA,+,0.00)	542363	542459
PA2228-PA2229	promoter PA2228	4.27	0					-208	PA2229	0.09375	0.515464		2451451	2451547
ORF PA5181	NA	4.26	0					1313	PA5181	0.09375	0.639175	25(CACAACGCCGTCG,+,0.00)	5834014	5834110
ORF PA4981	promoter PA4980	4.25	0			-1.64	0.00071	776	PA4981	0.09375	0.597938	-10(TGATGGCGGAAAG,-,0.00), 7(ACGATGGCCAGCA,+,0.00)	5594271	5594367
ORF PA3779	promoter PA3780	4.25	0					-370	PA3780	0.104167	0.670103	0(TGGTGGCCAACGG,-,0.00), 7(CAACGGCGATCTG,-,0.00), 17(CTGCTCGCCAGCC,+,0.00)	4238390	4238486
ORF PA4625	NA	4.24	0	PA4625	hypothetical protein (CdrA)	2.84	0	1785	PA4625	0.114583	0.649485	-14(CAGGTTGCCGGCG,+,0.00)	5191042	5191138
ORF PA4785	promoter PA4786	4.24	0					585	PA4785	0.177083	0.690722		5373235	5373331
ORF PA3596	NA	4.22	0					688	PA3596	0.1875	0.690722		4031502	4031598
glpQ-PA0348	promoter PA0348	4.21	0			-1.49	0.00257	-79	glpQ	0.125	0.57732		390915	391011
PA1382-PA1383	promoter PA1383	4.21	0					-201	PA1383	0.03125	0.474227		1501362	1501458
ORF PA3489	promoter PA3490	4.21	0					144	PA3489	0.135417	0.659794	-39(GAGACGGCCATCG,+,0.00), -38(AGACGGCCATCGG,-,0.00), 7(TGGCGGCGATGTG,-,0.00)	3907364	3907460
ORF dsbA	promoter PA5488	2.17	0					-156	PA5488	0.072917	0.556701	36(TGATGGCAAAGGA,-,0.00)	6181034	6181130
PA5138-PA5139	promoter PA5137	4.2	0	PA5138	hypothetical protein (predicted ABC-type amino acid transport/ signal transduction)	-10.23	0	-62	PA5138	0.072917	0.505155	2(CCTTTTGCCAGCA,+,0.00)	5787619	5787715
sdaB-gbdR	promoter gbdR	4.2	0					-204	gbdR	0.041667	0.515464	-7(TGCTGTCGTTGTG,-,0.00)	6058421	6058517
PA4154-PA4155	promoter PA4154	4.19	0	PA1668	hypothetical protein (DotU2 Type 6)	1.84	0	-124	PA4154	0.125	0.597938		4648639	4648735
PA0667-tyrZ	promoter tyrZ	2.64	0					-48	PA0667	0.229167	0.752577	-44(TAGTGCCAAACTG,-,0.00)	720072	720168
ORF PA1054	NA	4.18	0					-1289	PA1055	0.09375	0.690722	-26(GCCTGGCGATCTG,-,0.00), -4(CAACCTGCCATTG,+,0.00)	1143525	1143621
pstC-pstS	promoter pstC	4.17	0					-201	pstC	0.09375	0.618557	-20(GGCTGGCGTATTG,-,0.00), -9(TGAAGTCAATCCG,-,0.00)	6037942	6038038
ORF PA2285	promoter PA2286	4.15	0	PA4331	hypothetical protein (probable ferredoxin reductase)	1.68	8e-05	-113	PA2286	0.114583	0.608247	-25(CGCATCACCATCA,+,0.00), 7(CGATGGCAAGAAG,-,0.00)	2513681	2513777
ORF PA3641	promoter dnaE	4.15	0					-286	dnaE	0.09375	0.618557	-10(GGATGGCGATCAG,-,0.00), 7(GTGATCGCCATCA,+,0.00), 8(TGATCGCCATCAG,-,0.00)	4078916	4079012
ORF PA0987	promoter PA0988	4.14	0					586	PA0987	0.09375	0.525773	-31(CAGCGCGACATCA,+,0.00), 14(CAGAATGCCTTCA,+,0.00)	1069027	1069123
ORF PA4690	NA	4.13	0					137	PA4690	0.135417	0.628866	-20(TGATGGCGATGCG,-,0.00)	5263720	5263816
ORF ibpA	promoter PA3127	4.11	0	PA3401	hypothetical protein (predicted ABC-type multidrug transport system, permease component)	1.61	0.00288	418	ibpA	0.135417	0.701031	1(TGATGGCGATACG,-,0.00)	3508700	3508796
purU1-mvaT	promoter mvaT	4.1	0			-1.27	0.00542	-14	purU1	0.09375	0.56701	8(CGAAAGGCCGCCA,+,0.00)	4843518	4843614
ORF rpoN	promoter rpoN	2.76	0					42	rpoN	0.052083	0.515464		4992864	4992960
ORF ftsY	promoter PA0372	4.08	0					-542	ftsE	0.083333	0.659794		418301	418397
ORF PA4496	promoter PA4497	2.9	0					-518	PA4497	0.104167	0.608247		5032628	5032724
ORF mexD	promoter oprJ	4.08	0					-748	oprJ	0.125	0.670103	8(CAGGTTGCCAGCA,+,0.00)	5151772	5151868
qscR-phzA2	promoter phzA2	4.06	0					-147	phzA2	0.0625	0.474227	-9(TCATGGCAATTCG,-,0.00), -3(CAATTCGGCATTA,+,0.00)	2070490	2070586
ORF ygcA	promoter relA	4.06	0					-183	relA	0.09375	0.608247	-10(TGCTGGCGAAATG,-,0.00)	1022822	1022918
PA3712-spdH	promoter spdH	4.05	0					-147	PA3712	0.03125	0.463918	7(CCTAGTGCCAGCA,+,0.00)	4157920	4158016
ORF PA3353	promoter PA3353	4.04	0	PA3353	hypothetical protein (predicted c-di-GMP binding protein)	-2.73	0	4	PA3353	0.125	0.639175	-8(CACAGTGCTATCA,+,0.00)	3763637	3763733
ORF PA4514	promoter PA4513	4.02	0					-378	PA4513	0.072917	0.556701	-4(CATAGCGCCAGTA,+,0.00)	5053730	5053826
ORF truA	promoter trpF	4.02	0					378	truA	0.114583	0.721649	-15(AGATGGCGTAGCG,-,0.00)	3494998	3495094
ORF PA5284	NA	2.63	0					118	PA5284	0.145833	0.721649	35(CAGATTGGCAGCC,+,0.00)	5949444	5949540
PA2075-PA2076	promoter PA2075	4.01	0					-295	PA2075	0.052083	0.597938	-15(TCATGGCGCTTCG,-,0.00), 0(CAGATCGCCAGCT,+,0.00), 28(CGAGGGCACTCTG,-,0.00)	2281825	2281921
ORF PA1991	promoter ercS	4	0					-458	ercS	0.104167	0.618557	-9(CGATGGCAATCTG,-,0.00)	2177615	2177711
ORF dht	NA	3.97	0					453	dht	0.135417	0.71134	-24(TGATGGCGTTCTT,-,0.00)	495754	495850
ORF PA1940	promoter PA1939	3.96	0	PA1939	hypothetical protein (predicted OLD family endonuclease)	-2.07	0	-527	PA1939	0.135417	0.670103	12(TGGTAGCGAAGGG,-,0.00)	2122701	2122797
ORF PA2207	NA	3.94	0					466	PA2207	0.083333	0.618557	0(CAGAACGCCAGCA,+,0.00)	2426503	2426599
ORF PA4683	promoter PA4682	3.9	0	PA4683	hypothetical protein (no prediction)	-3.32	0	189	PA4683	0.041667	0.443299		5252236	5252332
ORF PA3234	NA	3.88	0	PA3234	acetate permease	-7.63	0	634	PA3234	0.072917	0.690722		3622478	3622574
ORF roxS	promoter PA4492	3.86	0			-1.63	0	-77	roxR	0.166667	0.701031	-12(CAGAGTGCCGCCA,+,0.00)	5028983	5029079
ORF gcvP1	NA	3.86	0					947	PA5212	0.083333	0.628866	-20(TCATGGCGATGTA,-,0.00)	5868716	5868812
PA1735-PA1736	promoter PA1736	3.85	0	PA3722	hypothetical protein (no prediction)	1.38	0.00112	-153	PA1736	0.052083	0.587629	5(AGATGGCATGGTG,-,0.00)	1878779	1878875
ORF arcC	NA	3.82	0					288	arcC	0.072917	0.608247	9(CCGTTCGCCACCA,+,0.00)	5825027	5825123
pfeS-pfeA	promoter pfeA	3.82	0					-56	pfeA	0.083333	0.659794	-45(TGAGGGCGAAGTG,-,0.00)	3040138	3040234
ORF PA4332	promoter PA4331	3.82	0					-489	PA4333	0.09375	0.587629	-2(CGCTGGCGAACAG,-,0.00), 16(GGAAGGCCAGTTG,-,0.00)	4861116	4861212
ORF PA1688	promoter PA1688	3.8	0	PA4520	chemotaxis transducer	1.53	0	14	PA1688	0.072917	0.515464		1837354	1837450
ORF aceA	promoter PA2635	3.8	0					-362	PA2635	0.135417	0.659794	3(CGAAGGCATGCTG,-,0.00)	2979120	2979216
PA1107-PA1108	promoter PA1107	3.79	0			-1.69	0.00012	-2	PA1107	0.104167	0.649485	-41(CGATGGCGTGCTG,-,0.00), 19(CGCTGTGCCATCA,+,0.00)	1199900	1199996
ORF rpoN	promoter PA4463	3.73	0					-194	PA4463	0.104167	0.608247		4994199	4994295
ORF pvdJ	NA	3.72	0			-1.4	0.00014	1934	pvdJ	0.145833	0.597938		2669647	2669743
ORF pys2	promoter PA1149	2.49	0					512	pys2	0.09375	0.639175	10(CAAATCGCTATCT,+,0.00)	1244058	1244154
ORF lpxO1	promoter PA4511	3.72	0			-1.56	0	262	lpxO1	0.041667	0.515464		5049983	5050079
ORF rodA	promoter sltB1	2.37	0					-194	sltB1	0.125	0.690722	-1(CCACCGGCCAGCA,+,0.00)	4482398	4482494
PA3951-PA3952	promoter PA3950	3.72	0	PA3951	hypothetical protein (no prediction)	-2.91	0	-33	PA3951	0.166667	0.71134	-12(CAGTGGGCCACCA,+,0.00)	4432514	4432610
ORF PA1657	promoter PA1657	3.72	0	PA1657	hypothetical protein HsiB2 (predicted type 6)	-5.31	0	81	PA1657	0.114583	0.670103	19(TACTGGCGATCGG,-,0.00)	1805251	1805347
PA3200-PA3201	promoter PA3201	2.23	0					-21	PA3201	0.145833	0.742268	9(CTGACTGCCACCA,+,0.00)	3593075	3593171
PA0981-PA0982	promoter PA0983	2.01	0					785	PA0982	0.135417	0.659794		1064270	1064366
ORF PA5370	NA	3.72	0					751	PA5370	0.104167	0.515464		6045827	6045923
ORF pabB	promoter PA1759	3.71	0					54	pabB	0.104167	0.670103	-9(TGATGGCAAAGAG,-,0.00)	1898549	1898645
ORF nrdR	promoter PA4058	3.7	0					35	nrdR	0.125	0.680412		4538420	4538516
PA3921-PA3922	promoter PA3921	3.69	0			-1.93	0	-66	PA3921	0.041667	0.525773	-9(TGATGGCTATTTG,-,0.00)	4394379	4394475
ORF PA2420	NA	3.69	0					105	PA2420	0.09375	0.649485	-23(CCCTGGGCCATCG,+,0.00)	2702983	2703079
PA0613-PA0614	promoter PA0614	3.68	0					-88	PA0614	0.072917	0.556701		675254	675350
ygbB-PA3628	promoter PA3626	3.65	0	ygbB	2-C-methyl-D-erythritol 2,4-cyclodiphosphate synthase	-2.15	0	-11	ygbB	0.072917	0.536082		4062862	4062958
PA0877-PA0878	promoter PA0878	2.45	0					-53	PA0878	0.125	0.690722	-7(CAAAACGCTAGCA,+,0.00)	960396	960492
PA4108-ampR	NA	2.19	0					1310	ampR	0.041667	0.474227	-18(TGCTGGCAATCCG,-,0.00)	4592522	4592618
ORF plsX	promoter fabD	3.64	0	PA2867	chemotaxis transducer	1.28	0.00912	-244	fabD	0.145833	0.752577		3327279	3327375
ORF PA5037	NA	2.95	0					660	PA5037	0.072917	0.608247		5673313	5673409
ORF PA2462	NA	3.64	0			-1.26	0.00321	-1232	PA2461	0.03125	0.484536	-18(CAAATTGCTGCCG,+,0.00)	2762535	2762631
phhA-phhR	promoter phhR	3.64	0					-14	phhR	0.0625	0.525773	-11(CAGAACGACAACA,+,0.00)	953629	953725
PA2566-PA2567	promoter PA2567	3.63	0	PA2567	hypothetical protein (predicted phosphodiesterase EAL)	-2.5	0	-58	PA2567	0.135417	0.659794	2(CACAATGACATCA,+,0.00)	2902112	2902208
ORF PA3723	promoter PA3723	3.62	0	PA0179	two-component response regulator (predicted CheY-like receiver domain and winged-helix DNA-binding domain)	1.34	0.00443	77	PA3723	0.114583	0.649485		4168692	4168788
ORF PA1579	promoter PA1579	3.61	0					36	PA1579	0.104167	0.628866	-34(GCGTGGCATTTTG,-,0.00)	1718374	1718470
ORF PA1930	promoter PA1930	3.61	0					11	PA1930	0.0625	0.556701		2110189	2110285
ORF fbp	promoter PA5109	3.6	0					-397	PA5109	0.104167	0.618557	-12(TGATGGCGAACTC,-,0.00)	5752808	5752904
ORF PA2685	promoter pfeR	3.59	0	PA1738	transcriptional regulator	1.91	0	12	PA2685	0.0625	0.56701	-4(GGCTGGCCAATAG,-,0.00)	3037872	3037968
ORF PA1068	promoter PA1069	3.58	0	PA1069	hypothetical protein	3.22	0	-580	PA1069	0.09375	0.690722		1154956	1155052
ORF PA2846	promoter PA2846	3.58	0					22	PA2846	0.104167	0.659794		3200624	3200720
ORF toxA	NA	3.58	0					506	toxA	0.09375	0.721649		1241946	1242042
PA1738-PA1739	promoter PA1739	3.56	0	PA1738	transcriptional regulator	-2	0	-65	PA1738	0.052083	0.494845	-12(CTATTCGGCAGCA,+,0.00)	1883526	1883622
ORF prc	promoter PA3256	3.55	0					837	prc	0.104167	0.587629	6(CAGATCGCCACCT,+,0.00)	3643753	3643849
ORF PA0846	promoter PA0845	3.54	0	PA1657	hypothetical protein HsiB2 (predicted type 6)	1.36	0.00898	502	PA0846	0.135417	0.721649	-24(TGCACCGCCATCA,+,0.00)	924372	924468
ORF PA1271	promoter cobO	3.54	0	PA0505	hypothetical protein (no prediction)	1.27	0.01618	-953	cobO	0.177083	0.742268	7(CGAAGGCCATGTG,-,0.00)	1382717	1382813
PA0937-PA0938	promoter lpxO2	3.53	0	PA0938	hypothetical protein (predicted exopolysaccharide chain length determinant protein)	-4.43	0	-86	PA0938	0.0625	0.43299	-2(CGATAGCATAATG,-,0.00)	1028038	1028134
ORF wzx	promoter wzx	3.52	0			1.21	0.02643	90	wzx	0.03125	0.505155	7(CAGAGTGACACCA,+,0.00)	3537673	3537769
rpsA-cmk	promoter rpsA	2.09	0					-109	rpsA	0.125	0.659794		3549850	3549946
xcpR-xcpP	promoter xcpP	3.52	0					-9	xcpP	0.052083	0.505155		3483585	3483681
PA4520-PA4521	promoter PA4520	3.51	0	PA0472	RNA polymerase sigma factor FiuI, sigma 24 homolog	-2.61	0	-86	PA4520	0.135417	0.618557	-8(TAGTGGCCTTTCG,-,0.00)	5063789	5063885
PA0912-mgtE	promoter mgtE	2.54	0					-161	mgtE	0.09375	0.628866	-23(TGCCGCCATTTTG,-,0.00), -3(CAAAACGCAAGCG,+,0.00)	995829	995925
ORF uppS	promoter cdsA	3.51	0					2	uppS	0.09375	0.56701	-46(TAATGGCCACGTG,-,0.00), 19(CAGACAGCCATGA,+,0.00)	4091605	4091701
ORF priA	promoter argS	3.51	0					-883	argS	0.135417	0.639175	-4(CTCTTCGCCACCA,+,0.00)	5689033	5689129
flgF-flgG	promoter flgG	3.47	0	flgG	flagellar basal body rod protein FlgG	-4.25	0	-14	flgG	0.0625	0.628866		1168222	1168318
ORF PA5455	promoter PA5455	3.46	0					24	PA5455	0.104167	0.536082	-33(CGAGATGCCATGA,+,0.00)	6145375	6145471
ORF ccoN1	promoter ccoO1	3.45	0					493	ccoN1	0.135417	0.659794		1692213	1692309
ORF spuG	promoter spuG	3.45	0					39	spuG	0.09375	0.628866	27(CCCTTCGCCATCG,+,0.00)	342283	342379
ORF cobH	promoter cobI	3.45	0					13	cobH	0.125	0.659794	-16(CGCCTGGCCATCG,+,0.00)	3259667	3259763
ORF pilF	promoter PA3804	3.44	0					-159	PA3804	0.072917	0.628866	-34(TGCGGGCGTTCTG,-,0.00), 7(TACTGGCGAGCCG,-,0.00)	4264644	4264740
ORF nuoD	NA	3.44	0					767	nuoD	0.09375	0.680412		2984682	2984778
ORF PA3825	promoter PA3826	3.43	0	PA3740	hypothetical protein (no prediction)	1.28	0.02392	266	PA3825	0.083333	0.628866	-7(TGATCGCCACTTG,-,0.00)	4283344	4283440
PA5145-PA5146	promoter PA5146	3.42	0					-33	PA5146	0.0625	0.505155		5793624	5793720
ORF PA1433	NA	3.41	0					225	PA1433	0.114583	0.670103	-9(TGCTGGCGAAGTA,-,0.00)	1561645	1561741
PA3817-PA3818	promoter cysE	3.4	0	PA0494	acetyl-CoA carboxylase biotin carboxylase subunit	1.49	1e-05	-62	PA3818	0.083333	0.628866	0(TCAAACGCCATCG,+,0.00)	4274392	4274488
ORF sbcB	NA	3.4	0	PA0038	hypothetical protein (no prediction)	1.37	0.0002	920	mvaT	0.03125	0.484536		4844684	4844780
PA0309-PA0310	promoter PA0310	2.58	0					-3	PA0309	0.104167	0.680412		350796	350892
ORF PA0071	promoter PA0070	3.36	0	PA3353	hypothetical protein (predicted c-di-GMP binding protein)	1.48	1e-05	-635	PA0070	0.104167	0.649485		83905	84001
ORF PA1510	promoter PA1509	3.36	0	pctC	chemotactic transducer PctC	1.41	1e-05	-20	PA1509	0.041667	0.556701	-1(GGATGCCAATCCG,-,0.00)	1639766	1639862
sodB-bifA	promoter bifA	3.33	0			-1.53	0	-98	bifA	0.125	0.680412	24(TGATAGCCTCTTG,-,0.00)	4894313	4894409
ORF PA4952	promoter PA4952	3.33	0					2	PA4952	0.083333	0.608247	-4(TCATGGCCAAACG,-,0.00)	5556889	5556985
hemB-PA5244	promoter PA5244	3.32	0					-116	PA5244	0.072917	0.56701	-3(CAAAAAGCCAGCG,+,0.00)	5905707	5905803
PA3690-PA3691	promoter PA3691	3.31	0	PA3691	hypothetical protein (no prediction)	-11.66	0	-231	PA3691	0.072917	0.659794	-18(AGGTGGCGTTCTG,-,0.00)	4133859	4133955
ORF rne	NA	2.78	0					754	rne	0.135417	0.618557	-13(CAGTACGCCAGCA,+,0.00)	3333587	3333683
PA3412-PA3413	promoter PA3413	3.3	0	PA3413	hypothetical protein (predicted SOS response gene)	-2.9	0	-76	PA3413	0.09375	0.56701	-30(CAATGCGCCAGCA,+,0.00)	3819882	3819978
PA3722-PA3723	promoter PA3722	3.3	0	PA3722	hypothetical protein (no prediction)	-5.11	0	-54	PA3722	0.104167	0.494845	2(CATATTGCCATTA,+,0.00)	4167528	4167624
ORF sucA	promoter sucB	3.29	0					-847	sucB	0.083333	0.628866	-13(TGCTGGCGTTCGA,-,0.00), 29(CGCTGGTGATCTG,-,0.00)	1726223	1726319
ORF PA4691	promoter 16S_rRNA	2.19	0					296	PA4691	0.072917	0.680412	-16(CGATGCCCAACTG,-,0.00)	5270067	5270163
ORF PA3992	promoter PA3991	3.29	0					-434	PA3991	0.114583	0.731959	-8(TGGTGGCGATCTG,-,0.00), 30(CACATGGGCAACA,+,0.00)	4472584	4472680
PA1941-PA1942	promoter PA1941	3.28	0	PA1941	hypothetical protein (no prediction)	-4.87	0	-54	PA1941	0.083333	0.618557	-8(CGTTGGCATATTG,-,0.00), 0(TATTGGCAAGCTG,-,0.00), 6(CAAGCTGCTATCA,+,0.00)	2125798	2125894
ORF htpX	promoter htpX	2.95	0					33	htpX	0.145833	0.680412	12(GTGATTGCCAGCA,+,0.00)	3182971	3183067
ORF ftsA	promoter ftsA	3.28	0					95	ftsA	0.072917	0.525773	-3(CAGCTGGCCATCG,+,0.00), -2(AGCTGGCCATCGG,-,0.00), 4(CCATCGGCCGTCA,+,0.00)	4941645	4941741
ORF bphP	NA	3.24	0					846	bphP	0.135417	0.721649		4605419	4605515
ORF PA1510	promoter PA1509	3.23	0	PA2462	hypothetical protein (contains type 1 export signal)	1.41	1e-05	-780	PA1509	0.125	0.742268		1640526	1640622
ORF PA3768	promoter PA3767	3.22	0			1.25	0.02688	-187	PA3767	0.177083	0.721649		4224255	4224351
asd-leuB	promoter asd	3.19	0			-1.6	0	-46	asd	0.135417	0.680412		3500596	3500692
amiL-PA3367	promoter PA3367	3.17	0	PA3367	hypothetical protein (contains type 1 export signal)	-3.02	0	-35	PA3367	0.09375	0.649485		3778183	3778279
ORF PA2072	promoter PA2072	3.15	0	PA2567	hypothetical protein (predicted phosphodiesterase EAL)	1.59	5e-05	1	PA2072	0.09375	0.670103	-14(GGATGGCGAATCG,-,0.00), 11(GCGATTGCCAGCG,+,0.00)	2274693	2274789
ORF PA1763	promoter PA1764	3.15	0					-227	PA1764	0.0625	0.525773	-11(CAGATGGCCTACA,+,0.00)	1906567	1906663
ORF PA2775	promoter PA2773	3.13	0	ygbB	2-C-methyl-D-erythritol 2,4-cyclodiphosphate synthase	1.71	0	-14	PA2774	0.166667	0.670103		3132782	3132878
snr1-PA3033	promoter snr1	3.13	0	PA1199	lipoprotein	1.4	0.00241	-241	snr1	0.09375	0.628866	2(CGCTTCGCCAGCA,+,0.00)	3396921	3397017
ORF wbpX	promoter wbpY	3.11	0					487	wbpX	0.114583	0.608247		6139072	6139168
ORF glmM	promoter tpiA	3.1	0	PA3340	hypothetical protein (43% similar to FimV)	1.69	0	-379	tpiA	0.135417	0.701031	-30(TTGAGCGCCATCA,+,0.00)	5333832	5333928
ORF lepA	promoter lepB	2.21	0					-133	lepB	0.104167	0.659794	-18(TGCTGGCCAAGTG,-,0.00), -2(CGGTGGCGACGTG,-,0.00)	837147	837243
wbpM-PA3142	promoter wbpM	3.08	0					-275	wbpM	0.072917	0.494845	-19(CAGCACGACACCA,+,0.00), -8(CAACGTGCCATCA,+,0.00)	3526905	3527001
PA0101-PA0102	promoter PA0102	3.05	0	PA0102	carbonic anhydrase	4.57	0	-218	PA0102	0.072917	0.505155	-7(TGATAGCCTGTCG,-,0.00), 32(AGCTGGCAACGTG,-,0.00)	123605	123701
ORF ostA	promoter surA	3.05	0			1.21	0.03806	-320	surA	0.09375	0.659794	-10(TGATGTCGTTTTC,-,0.00)	654044	654140
ORF PA3866	promoter PA3867	3.04	0					554	PA3866	0.0625	0.453608	-19(AGATAGCGATTTG,-,0.00)	4329389	4329485
ORF PA2222	NA	3.04	0					634	PA2222	0.15625	0.659794	0(AAATAGGCCAGCA,+,0.00)	2444851	2444947
ORF pyrG	promoter kdsA	2.33	0					-278	kdsA	0.114583	0.618557		4071087	4071183
ORF PA2251	promoter PA2252	2.57	0					62	PA2251	0.0625	0.618557	-22(TGATCGCCAATTG,-,0.00), -16(CCAATTGCCGGCA,+,0.00)	2479020	2479116
ORF PA1527	promoter zipA	3.02	0			-1.2	0.02963	-578	zipA	0.072917	0.525773	-25(TGCTGGCCTTCAG,-,0.00)	1664439	1664535
ORF Ser_tRNA	promoter Ser_tRNA	3.01	0	PA4843		1.25	0.01626	-352	PA1014	0.072917	0.546392		1096896	1096992
PA3435-PA3436	promoter PA3434	3.01	0			-1.7	0	-124	PA3435	0.197917	0.731959		3844181	3844277
PA1826-PA1827	promoter PA1827	2.29	7.43E-319					-5	PA1826	0.083333	0.546392		1985892	1985988
ORF PA3649	promoter opr86	3	0			1.24	0.01766	-138	opr86	0.114583	0.649485	-11(TGATGCCGATCTG,-,0.00)	4087545	4087641
ORF PA1808	promoter PA1807	2.97	0					-396	PA1807	0.125	0.628866	-2(TGATGCCCAGCAG,-,0.00)	1964004	1964100
PA1096-fleQ	promoter fleQ	3	0	fleQ	transcriptional regulator FleQ	-8.05	0	-258	fleQ	0.09375	0.536082	-18(TCATGGCTTTGTG,-,0.00)	1187281	1187377
ORF PA0669	NA	2.05	9.04e-190					1754	PA0669	0.09375	0.659794	-7(GCATGGCCATCTG,-,0.00)	728901	728997
ORF PA0669	NA	2.03	8.39e-154					2369	PA0669				728286	728382
